# Supplementary material for: Long-Term Risk of Parkinson’s Disease Following Irritable Bowel Syndrome: A Nationwide Population-Based Cohort Study
Source: Healthcare (Basel). 2026 May 13;14(10):1329. doi: 10.3390/healthcare14101329 (PMC13205689; doi:10.3390/healthcare14101329)
Supplement: Supplementary file 1 [file healthcare-14-01329-s001.zip]

Archive with 1 entries (1 files):
- healthcare-4278811-supplementary.pdf
